# Supplementary material for: Human Disturbance Increases Health Risks to Golden Snub-Nosed Monkeys and the Transfer Risk of Pathogenic Antibiotic-Resistant Bacteria from Golden Snub-Nosed Monkeys to Humans
Source: Animals (Basel). 2023 Oct 3;13(19):3083. doi: 10.3390/ani13193083 (PMC10572025; doi:10.3390/ani13193083)
Supplement: Supplementary file 1 [file animals-13-03083-s001.zip]

Archive with 1 entries (1 files):
- animals-2533952-supplementary.pdf
